# Supplementary material for: 1-(4-Fluoro­phen­yl)-2-(1H-imidazol-1-yl)ethanol
Source: Acta Crystallogr Sect E Struct Rep Online. 2011 Dec 17;68(Pt 1):o152. doi: 10.1107/S1600536811053505 (PMC3254495; doi:10.1107/S1600536811053505)
Supplement: Supplementary file 2 [file e-68-0o152-Isup2.hkl]

# 
# h,k,l, Fc-squared, Fo-squared, sigma(Fo-squared) and status flag 
# 
data_I
_shelx_title ' X in P2(1)' 
_shelx_refln_list_code          4 
_shelx_F_calc_maximum       85.90 
_exptl_crystal_F_000       216.00 
_reflns_d_resolution_high  0.8296 
 
loop_ 
 _symmetry_equiv_pos_as_xyz 
 'x, y, z' 
 '-x, y+1/2, -z' 
 
_cell_length_a     7.1220 
_cell_length_b     5.4690 
_cell_length_c    12.9810 
_cell_angle_alpha  90.000 
_cell_angle_beta   98.130 
_cell_angle_gamma  90.000 
 
_shelx_F_squared_multiplier     1.000 
 
loop_ 
 _refln_index_h 
 _refln_index_k 
 _refln_index_l 
 _refln_F_squared_calc 
 _refln_F_squared_meas 
 _refln_F_squared_sigma 
 _refln_observed_status 
   1   0   0        7.15        9.39      0.56 o 
   2   0   0      445.45      473.43      3.45 o 
   3   0   0        0.16       -1.29      1.29 o 
   4   0   0      107.75       99.46      2.51 o 
   5   0   0      317.00      341.95      5.09 o 
   6   0   0       31.38       35.46      2.91 o 
   7   0   0        4.07        2.11      2.01 o 
   8   0   0        2.76        2.55      1.31 o 
   1   1   0     1656.82     1519.59     16.78 o 
   2   1   0       84.85       84.60      1.71 o 
   3   1   0       17.34       17.96      1.40 o 
   4   1   0      114.57      117.71      6.57 o 
   5   1   0      252.75      269.38      3.17 o 
   6   1   0       30.18       28.09      1.88 o 
   7   1   0       35.10       37.50      1.71 o 
   8   1   0        1.05        1.22      0.74 o 
   0   2   0      335.56      333.87      2.33 o 
   1   2   0      634.32      657.98     11.60 o 
   2   2   0       51.43       51.59      3.01 o 
   3   2   0       20.71       19.51      0.82 o 
   4   2   0        8.86       12.58      1.88 o 
   5   2   0        0.55        1.22      0.38 o 
   6   2   0      118.34      115.60      5.03 o 
   7   2   0        5.45        5.92      0.91 o 
   8   2   0        4.52        6.23      1.23 o 
   1   3   0      555.72      622.15     12.12 o 
   2   3   0       52.66       60.09      1.49 o 
   3   3   0       17.86       17.41      0.95 o 
   4   3   0        1.55        1.25      0.56 o 
   5   3   0       10.18       11.93      0.90 o 
   6   3   0       62.95       63.18      4.63 o 
   7   3   0        0.41        0.97      0.68 o 
   0   4   0        6.52        6.80      0.69 o 
   1   4   0       24.21       23.93      1.12 o 
   2   4   0       23.81       20.91      1.21 o 
   3   4   0       35.76       34.80      1.44 o 
   4   4   0       12.42       12.57      1.54 o 
   5   4   0        5.89        7.51      0.98 o 
   6   4   0        4.00        4.18      0.99 o 
   1   5   0       22.72       21.05      1.29 o 
   2   5   0       24.70       27.32      2.42 o 
   3   5   0       25.91       24.93      1.37 o 
   4   5   0        1.03        1.51      1.24 o 
   5   5   0        3.42        2.95      0.93 o 
   0   6   0       17.92       18.53      2.60 o 
   1   6   0        0.29        0.15      1.11 o 
   2   6   0       22.56       21.77      1.54 o 
   3   6   0        5.10        3.62      1.01 o 
  -8   0   1       11.95       15.58      1.92 o 
  -7   0   1       12.16       13.34      1.61 o 
  -6   0   1       59.27       51.83      2.46 o 
  -5   0   1        2.32        3.19      0.70 o 
  -4   0   1       95.17       91.54      2.36 o 
  -3   0   1        1.11        1.76      0.49 o 
  -2   0   1      303.33      316.41      2.82 o 
  -1   0   1      368.08      408.67      2.51 o 
   0   0   1        4.47        5.51      0.17 o 
   1   0   1      413.86      392.00      2.44 o 
   2   0   1      112.10      116.89      1.79 o 
   3   0   1      174.25      179.68      2.68 o 
   4   0   1        0.21        0.52      0.41 o 
   5   0   1       45.79       49.33      2.08 o 
   6   0   1       44.97       45.22      2.26 o 
   7   0   1       12.74       15.69      1.67 o 
   8   0   1        0.93        1.60      1.09 o 
  -8   1   1        7.57        6.35      1.09 o 
  -7   1   1        3.98        3.66      0.86 o 
  -6   1   1       14.82       16.55      1.02 o 
  -5   1   1       14.83       15.10      0.88 o 
  -4   1   1        5.15        4.79      1.13 o 
  -3   1   1       75.29       74.15      3.26 o 
  -2   1   1      144.01      155.87      1.70 o 
  -1   1   1       11.00       11.54      1.23 o 
   0   1   1     2695.77     2367.52     13.21 o 
   1   1   1      146.41      140.24      1.28 o 
   2   1   1      339.47      339.78      2.91 o 
   3   1   1       23.15       20.71      0.79 o 
   4   1   1       41.12       43.26      1.23 o 
   5   1   1      103.33      106.39      2.15 o 
   6   1   1       42.79       42.98      3.18 o 
   7   1   1        1.24        1.59      0.79 o 
   8   1   1        8.96       10.07      1.75 o 
  -8   2   1        3.78        3.64      0.92 o 
  -7   2   1        5.28        4.42      1.09 o 
  -6   2   1       38.15       41.89      1.60 o 
  -5   2   1        6.21        7.12      0.76 o 
  -4   2   1        9.43        7.19      0.66 o 
  -3   2   1      126.26      136.80      4.16 o 
  -2   2   1       32.91       38.19      2.21 o 
  -1   2   1       62.22       69.05      1.18 o 
   0   2   1       28.63       28.09      1.12 o 
   1   2   1      517.49      529.00     21.28 o 
   2   2   1       27.23       28.28      1.53 o 
   3   2   1       26.70       28.21      0.99 o 
   4   2   1       85.59       84.98      1.84 o 
   5   2   1       18.48       17.09      1.04 o 
   6   2   1       57.98       57.17      1.97 o 
   7   2   1        5.07        5.87      1.12 o 
   8   2   1        1.77        3.16      1.16 o 
  -7   3   1        3.10        3.68      0.76 o 
  -6   3   1        6.50        5.34      0.92 o 
  -5   3   1        3.52        3.80      0.64 o 
  -4   3   1       17.99       19.04      1.10 o 
  -3   3   1      174.67      182.85      2.66 o 
  -2   3   1       18.38       19.64      0.89 o 
  -1   3   1       67.73       76.62      1.57 o 
   0   3   1       61.40       61.79      1.47 o 
   1   3   1       61.78       57.41      7.33 o 
   2   3   1       44.67       42.47      1.23 o 
   3   3   1        3.36        4.59      0.68 o 
   4   3   1       17.73       18.38      0.96 o 
   5   3   1       15.15       18.44      1.11 o 
   6   3   1        3.62        4.00      1.15 o 
   7   3   1        3.29        1.14      1.11 o 
  -6   4   1        1.42        0.66      0.95 o 
  -5   4   1        1.23        0.99      1.08 o 
  -4   4   1       29.07       27.85      1.35 o 
  -3   4   1       36.77       37.42      1.48 o 
  -2   4   1       16.15       16.76      1.01 o 
  -1   4   1       30.17       34.25      1.32 o 
   0   4   1        4.48        4.68      0.45 o 
   1   4   1       53.48       50.99      3.11 o 
   2   4   1       30.11       33.66      3.39 o 
   3   4   1       33.39       33.45      2.40 o 
   4   4   1        6.18        5.30      0.73 o 
   5   4   1       19.65       20.89      1.36 o 
   6   4   1        8.49        7.75      1.03 o 
  -5   5   1        0.16        0.83      0.93 o 
  -4   5   1        2.08        1.99      0.91 o 
  -3   5   1        5.08        5.63      0.80 o 
  -2   5   1       68.78       73.32      2.35 o 
  -1   5   1        3.09        2.84      0.66 o 
   0   5   1       32.26       29.80      1.16 o 
   1   5   1       13.50       12.67      1.30 o 
   2   5   1       23.50       23.07      3.75 o 
   3   5   1       17.77       17.97      1.18 o 
   4   5   1        4.13        5.16      0.73 o 
   5   5   1        0.45        0.06      0.82 o 
  -3   6   1        3.11        3.27      0.90 o 
  -2   6   1       16.91       19.64      2.11 o 
  -1   6   1        5.20        5.50      1.01 o 
   0   6   1        3.66        4.67      0.65 o 
   1   6   1        8.62        9.53      1.07 o 
   2   6   1        2.09        1.34      0.84 o 
   3   6   1        7.62        6.74      1.12 o 
  -8   0   2        2.21        3.94      1.22 o 
  -7   0   2       53.74       53.61      2.78 o 
  -6   0   2       73.58       65.40      2.59 o 
  -5   0   2        0.11        0.72      0.50 o 
  -4   0   2        0.29        0.11      0.38 o 
  -3   0   2      250.75      250.45      3.10 o 
  -2   0   2     2363.05     2238.84     33.47 o 
  -1   0   2      773.53      710.68     14.66 o 
   0   0   2        9.26       10.44      0.47 o 
   1   0   2       46.73       41.04      0.96 o 
   2   0   2      227.21      206.33      2.67 o 
   3   0   2      674.05      762.97      5.69 o 
   4   0   2        0.06        0.27      0.63 o 
   5   0   2        1.23        1.82      0.71 o 
   6   0   2       16.56       13.43      1.42 o 
   7   0   2       15.13       14.11      1.63 o 
   8   0   2        3.44        1.76      1.40 o 
  -8   1   2       25.23       27.74      1.67 o 
  -7   1   2       68.20       73.95      2.21 o 
  -6   1   2       51.44       49.18      1.90 o 
  -5   1   2        8.70        9.42      1.05 o 
  -4   1   2       47.81       47.69      1.59 o 
  -3   1   2       45.90       46.73      1.10 o 
  -2   1   2     4098.78     3574.27     30.89 o 
  -1   1   2     3890.92     3531.70    112.40 o 
   0   1   2      356.29      349.11      3.79 o 
   1   1   2      203.49      185.41      1.55 o 
   2   1   2       42.97       44.00      0.96 o 
   3   1   2      189.48      177.43      5.59 o 
   4   1   2       70.30       73.96      1.63 o 
   5   1   2        8.87        8.94      0.77 o 
   6   1   2       20.99       21.97      1.29 o 
   7   1   2       20.58       25.23      2.91 o 
   8   1   2       12.99       15.63      1.33 o 
  -8   2   2        8.78        8.69      1.48 o 
  -7   2   2       10.92        9.67      2.45 o 
  -6   2   2       33.21       28.16      1.39 o 
  -5   2   2        7.62        8.12      0.74 o 
  -4   2   2        7.13        7.29      0.59 o 
  -3   2   2      290.87      315.27      2.89 o 
  -2   2   2       52.34       52.01      1.19 o 
  -1   2   2      395.72      416.26     12.22 o 
   0   2   2       51.99       47.99      0.79 o 
   1   2   2       48.93       41.88      1.01 o 
   2   2   2      296.87      294.91     12.02 o 
   3   2   2        8.95        9.54      0.62 o 
   4   2   2       52.21       55.00      1.51 o 
   5   2   2      118.98      115.52      2.39 o 
   6   2   2       22.29       25.04      1.31 o 
   7   2   2       10.32       11.15      1.11 o 
  -7   3   2        9.25        9.22      1.07 o 
  -6   3   2        3.80        4.03      0.71 o 
  -5   3   2        9.74       10.88      0.96 o 
  -4   3   2       13.83       13.77      1.14 o 
  -3   3   2       11.87       12.93      0.80 o 
  -2   3   2       57.83       61.32      2.08 o 
  -1   3   2      109.83      102.41      2.55 o 
   0   3   2       87.31       89.33      1.65 o 
   1   3   2      105.53       95.91      5.64 o 
   2   3   2       98.00      101.34      1.95 o 
   3   3   2       92.04       92.21      1.94 o 
   4   3   2      106.84      104.61      2.29 o 
   5   3   2       13.51       11.68      1.03 o 
   6   3   2       17.49       18.00      1.28 o 
   7   3   2       25.10       29.40      1.72 o 
  -6   4   2        5.28        4.84      0.96 o 
  -5   4   2        5.60        5.34      0.89 o 
  -4   4   2       18.24       19.19      1.30 o 
  -3   4   2       44.40       46.58      1.62 o 
  -2   4   2       32.30       32.07      1.34 o 
  -1   4   2      130.73      128.76      4.63 o 
   0   4   2      232.93      233.18      4.30 o 
   1   4   2       20.46       19.00      1.02 o 
   2   4   2       70.53       60.10      2.63 o 
   3   4   2        4.75        5.01      0.65 o 
   4   4   2       38.45       31.08      1.51 o 
   5   4   2       10.28        8.81      0.99 o 
   6   4   2       14.65       17.48      3.54 o 
  -5   5   2        4.45        3.99      0.95 o 
  -4   5   2        9.82        9.36      1.29 o 
  -3   5   2       14.88       14.77      2.59 o 
  -2   5   2        0.57        1.54      1.45 o 
  -1   5   2       13.80       13.70      1.08 o 
   0   5   2        7.67        7.36      0.62 o 
   1   5   2      101.83       91.01      5.99 o 
   2   5   2        0.84        0.88      0.68 o 
   3   5   2        4.83        4.81      0.81 o 
   4   5   2        0.69        0.38      0.75 o 
   5   5   2       11.44       13.72      1.25 o 
  -3   6   2        3.39        2.23      0.88 o 
  -2   6   2        5.54        5.39      1.15 o 
  -1   6   2        2.05        0.79      0.83 o 
   0   6   2        5.50        5.92      0.65 o 
   1   6   2       19.17       18.11      1.35 o 
   2   6   2        4.83        5.79      0.91 o 
   3   6   2        2.11        2.74      1.44 o 
  -8   0   3        7.57        6.70      1.50 o 
  -7   0   3        0.35        0.99      0.76 o 
  -6   0   3       14.19       13.97      1.37 o 
  -5   0   3        0.32       -0.13      0.70 o 
  -4   0   3        0.56        1.10      0.49 o 
  -3   0   3        3.57       27.68      1.65 o 
  -2   0   3       54.44       61.18      1.52 o 
  -1   0   3     7378.29     6647.25     50.42 o 
   0   0   3      544.80      511.85      2.33 o 
   1   0   3      115.98      108.98      1.71 o 
   2   0   3       82.15       85.05      1.88 o 
   3   0   3      607.46      594.15      5.33 o 
   4   0   3      269.29      295.56      4.30 o 
   5   0   3       44.90       42.20      2.03 o 
   6   0   3       47.17       47.24      2.42 o 
   7   0   3        0.06       -0.54      0.85 o 
   8   0   3        1.52        4.28      1.13 o 
  -8   1   3        1.53        1.11      0.92 o 
  -7   1   3       18.14       16.96      1.26 o 
  -6   1   3       17.65       17.14      1.56 o 
  -5   1   3       12.24       13.63      0.82 o 
  -4   1   3       26.48       27.18      1.02 o 
  -3   1   3       58.65       55.23      1.28 o 
  -2   1   3      772.04      795.03     40.14 o 
  -1   1   3      312.00      323.60      8.46 o 
   0   1   3       63.02       57.94      1.64 o 
   1   1   3       95.57       81.69      2.36 o 
   2   1   3       65.02       58.34      1.20 o 
   3   1   3      292.38      320.49     11.77 o 
   4   1   3      276.20      281.76      2.99 o 
   5   1   3       30.20       27.16      1.15 o 
   6   1   3       20.27       18.97      1.30 o 
   7   1   3        0.82        1.19      0.78 o 
   8   1   3        0.47        0.71      0.80 o 
  -8   2   3        2.06        2.76      0.89 o 
  -7   2   3       17.21       16.03      1.34 o 
  -6   2   3        3.02        2.48      0.70 o 
  -5   2   3       14.93       14.83      1.12 o 
  -4   2   3        8.33        8.05      0.67 o 
  -3   2   3      138.52      161.73      8.25 o 
  -2   2   3      295.36      335.54     15.02 o 
  -1   2   3       26.44       26.67      1.59 o 
   0   2   3       76.16       69.04      1.50 o 
   1   2   3       91.28       82.82      1.48 o 
   2   2   3       79.94       76.70      1.51 o 
   3   2   3       11.58       13.67      2.65 o 
   4   2   3       43.14       38.68      1.68 o 
   5   2   3       45.55       43.20      4.09 o 
   6   2   3       14.09       15.85      1.10 o 
   7   2   3        4.72        5.64      0.86 o 
  -7   3   3        3.09        5.34      0.88 o 
  -6   3   3        6.99        7.90      1.50 o 
  -5   3   3        7.02        6.78      0.88 o 
  -4   3   3        1.98        2.39      0.53 o 
  -3   3   3       25.74       27.82      1.13 o 
  -2   3   3       24.04       30.06      1.11 o 
  -1   3   3      173.87      190.32      2.34 o 
   0   3   3      219.88      240.12      1.84 o 
   1   3   3       30.14       26.63      1.50 o 
   2   3   3        2.07        1.67      0.46 o 
   3   3   3       37.51       37.86      1.94 o 
   4   3   3       53.90       50.42      2.98 o 
   5   3   3      123.35      123.10      2.76 o 
   6   3   3        2.14        1.69      0.77 o 
   7   3   3        4.60        5.33      0.94 o 
  -6   4   3        0.81        0.55      1.43 o 
  -5   4   3       19.73       22.69      1.31 o 
  -4   4   3       62.21       60.13      1.98 o 
  -3   4   3       20.14       18.06      1.08 o 
  -2   4   3       37.61       34.66      1.39 o 
  -1   4   3       16.97       17.72      1.03 o 
   0   4   3       15.96       14.63      0.65 o 
   1   4   3       21.77       22.26      1.08 o 
   2   4   3       15.61       15.26      0.99 o 
   3   4   3        8.52        7.73      1.02 o 
   4   4   3        5.05        4.26      0.85 o 
   5   4   3       12.67       12.41      1.58 o 
   6   4   3        2.33        2.76      0.88 o 
  -5   5   3        7.31        7.88      1.03 o 
  -4   5   3       12.76       11.97      2.66 o 
  -3   5   3        4.02        4.73      0.93 o 
  -2   5   3        7.82        6.59      1.72 o 
  -1   5   3       10.26        8.83      1.03 o 
   0   5   3       11.59       13.21      1.19 o 
   1   5   3       41.71       43.16      1.70 o 
   2   5   3        7.17        5.57      1.22 o 
   3   5   3       10.53       11.42      1.03 o 
   4   5   3        9.83       12.01      1.92 o 
   5   5   3        5.15        7.87      1.03 o 
  -3   6   3       10.45       13.95      1.42 o 
  -2   6   3        4.16        4.39      0.87 o 
  -1   6   3        5.56        7.95      1.26 o 
   0   6   3        1.71        2.09      0.69 o 
   1   6   3       10.04        9.25      1.14 o 
   2   6   3        6.84        7.77      1.84 o 
  -8   0   4        1.24        4.11      1.21 o 
  -7   0   4       28.72       26.94      2.00 o 
  -6   0   4       10.83        9.14      1.23 o 
  -5   0   4       15.12       14.18      1.26 o 
  -4   0   4      315.18      322.07      4.31 o 
  -3   0   4        9.85        8.87      0.89 o 
  -2   0   4       18.75       19.21      1.01 o 
  -1   0   4      449.41      471.52      3.70 o 
   0   0   4      163.74      172.89      1.98 o 
   1   0   4      521.98      476.32      3.90 o 
   2   0   4       76.72       69.18      1.91 o 
   3   0   4        8.25       10.51      0.86 o 
   4   0   4       12.43       15.78      1.90 o 
   5   0   4        0.05        0.63      0.64 o 
   6   0   4      132.45      124.84      3.99 o 
   7   0   4       22.03       22.86      1.95 o 
  -8   1   4        1.66        1.47      0.83 o 
  -7   1   4       11.28       10.25      0.99 o 
  -6   1   4        2.75        3.17      0.69 o 
  -5   1   4       15.82       15.26      1.02 o 
  -4   1   4       99.03      104.78      1.93 o 
  -3   1   4      333.56      361.60      2.93 o 
  -2   1   4        1.14        1.06      0.69 o 
  -1   1   4       36.78       34.75      1.21 o 
   0   1   4      841.39      827.36     10.48 o 
   1   1   4       61.30       62.73      2.37 o 
   2   1   4       89.34       96.32      1.57 o 
   3   1   4        9.76        9.65      0.64 o 
   4   1   4        1.84        1.84      1.29 o 
   5   1   4       61.79       59.20      1.73 o 
   6   1   4       33.70       32.89      2.35 o 
   7   1   4       12.55       12.69      1.43 o 
  -8   2   4       15.12       15.03      1.94 o 
  -7   2   4        2.45        1.33      0.76 o 
  -6   2   4        0.03       -0.22      0.61 o 
  -5   2   4        5.79        5.19      0.70 o 
  -4   2   4       17.35       16.59      1.29 o 
  -3   2   4      422.63      437.94      4.42 o 
  -2   2   4      131.37      142.64      5.49 o 
  -1   2   4       29.68       27.23      0.91 o 
   0   2   4      476.56      501.12      7.21 o 
   1   2   4      267.21      270.03      3.49 o 
   2   2   4       46.06       40.18      1.16 o 
   3   2   4       81.88       78.46      4.41 o 
   4   2   4        6.38        6.14      0.71 o 
   5   2   4      144.77      151.55      2.86 o 
   6   2   4        6.02        6.53      1.35 o 
   7   2   4        3.98        4.95      1.10 o 
  -7   3   4       10.89       10.23      1.59 o 
  -6   3   4       17.72       17.45      1.30 o 
  -5   3   4        6.84        6.39      0.95 o 
  -4   3   4       20.79       21.41      1.78 o 
  -3   3   4      131.84      132.32      2.41 o 
  -2   3   4       10.22       11.76      0.84 o 
  -1   3   4      107.47      111.00      1.96 o 
   0   3   4      160.07      166.25      2.37 o 
   1   3   4       54.82       55.34      2.52 o 
   2   3   4       11.40       10.97      0.75 o 
   3   3   4       45.67       42.21      1.46 o 
   4   3   4       30.05       32.12      1.41 o 
   5   3   4       47.82       47.61      1.85 o 
   6   3   4       21.29       25.90      2.52 o 
  -6   4   4        9.03       10.18      1.05 o 
  -5   4   4       13.13       13.65      1.16 o 
  -4   4   4        1.96        2.34      0.91 o 
  -3   4   4        1.60        2.65      0.99 o 
  -2   4   4       63.40       64.96      1.79 o 
  -1   4   4      124.87      124.07      8.04 o 
   0   4   4       12.29       11.82      0.89 o 
   1   4   4       34.39       30.96      1.30 o 
   2   4   4        6.81        7.59      0.82 o 
   3   4   4       33.92       29.91      1.42 o 
   4   4   4       12.62       13.57      1.09 o 
   5   4   4        8.25        9.36      1.00 o 
   6   4   4       10.80       10.92      1.17 o 
  -5   5   4        4.35        5.43      1.21 o 
  -4   5   4        2.92        2.24      0.82 o 
  -3   5   4        0.85        0.63      1.49 o 
  -2   5   4       28.16       29.92      1.46 o 
  -1   5   4       58.78       58.06      1.99 o 
   0   5   4       29.11       26.34      1.00 o 
   1   5   4        4.54        5.05      0.78 o 
   2   5   4        0.89        0.86      0.78 o 
   3   5   4        6.40        6.11      0.90 o 
   4   5   4        3.38        4.47      0.90 o 
  -3   6   4        4.89        4.63      1.05 o 
  -2   6   4        0.49       -0.05      1.13 o 
  -1   6   4        3.16        3.41      0.98 o 
   0   6   4        4.61        4.11      0.85 o 
   1   6   4        0.57        0.43      0.73 o 
   2   6   4        0.70        0.83      1.61 o 
  -8   0   5       11.01       13.02      1.85 o 
  -7   0   5       22.14       17.91      1.88 o 
  -6   0   5        0.41        1.04      0.76 o 
  -5   0   5       11.61       15.56      2.13 o 
  -4   0   5      106.13      104.91      2.76 o 
  -3   0   5      448.81      500.34      4.93 o 
  -2   0   5        0.44        0.32      0.43 o 
  -1   0   5       43.20       43.14      1.40 o 
   0   0   5       61.40       68.40      2.21 o 
   1   0   5        3.11        2.83      0.47 o 
   2   0   5     1736.27     1756.08      8.99 o 
   3   0   5       73.85       74.70      2.25 o 
   4   0   5      105.34      103.67      2.97 o 
   5   0   5        2.32        3.90      1.13 o 
   6   0   5       15.55       15.92      1.63 o 
   7   0   5        0.34       -0.95      1.03 o 
  -8   1   5        7.85        8.11      1.94 o 
  -7   1   5        5.06        5.66      0.91 o 
  -6   1   5        0.95        0.97      0.56 o 
  -5   1   5       21.61       28.30      2.21 o 
  -4   1   5       52.87       52.34      3.38 o 
  -3   1   5     1064.92     1133.96     22.45 o 
  -2   1   5      423.66      434.75      3.07 o 
  -1   1   5      225.96      244.96      6.69 o 
   0   1   5      105.11      108.29      1.30 o 
   1   1   5      140.40      142.30      2.67 o 
   2   1   5      315.27      317.34      2.80 o 
   3   1   5       66.12       63.92      1.52 o 
   4   1   5       46.79       44.05      2.77 o 
   5   1   5       35.92       32.04      1.52 o 
   6   1   5       11.35       12.32      2.64 o 
   7   1   5        1.10        1.17      0.63 o 
  -8   2   5        3.74        4.24      1.04 o 
  -7   2   5        6.51        7.99      0.95 o 
  -6   2   5        4.97        4.75      0.80 o 
  -5   2   5       11.50       13.10      1.17 o 
  -4   2   5      153.45      155.06      4.19 o 
  -3   2   5      260.54      262.81      2.88 o 
  -2   2   5      149.22      160.53      3.72 o 
  -1   2   5       33.26       36.72      3.19 o 
   0   2   5        3.51        3.76      0.36 o 
   1   2   5       64.00       66.52      2.38 o 
   2   2   5       94.56       92.46      3.41 o 
   3   2   5       37.23       37.17      1.28 o 
   4   2   5       56.91       54.22      2.78 o 
   5   2   5       31.18       30.71      1.44 o 
   6   2   5        5.50        5.85      0.88 o 
   7   2   5        1.63        0.45      0.77 o 
  -7   3   5        0.05        1.31      0.65 o 
  -6   3   5        5.23        6.58      2.85 o 
  -5   3   5        6.35        6.07      1.26 o 
  -4   3   5       10.75       10.25      0.90 o 
  -3   3   5       27.17       29.44      1.25 o 
  -2   3   5       91.21       92.58      1.93 o 
  -1   3   5        5.70        5.77      0.66 o 
   0   3   5        2.72        2.36      0.43 o 
   1   3   5        3.13        2.43      0.55 o 
   2   3   5        4.83        4.28      0.68 o 
   3   3   5      270.96      255.11     10.31 o 
   4   3   5       10.85       11.59      0.91 o 
   5   3   5        8.81        9.80      1.18 o 
   6   3   5       10.10        9.80      1.88 o 
  -6   4   5        8.18        6.94      1.48 o 
  -5   4   5        1.24        0.95      0.98 o 
  -4   4   5        5.17        5.22      0.88 o 
  -3   4   5        3.81        4.15      0.75 o 
  -2   4   5      121.12      123.07      2.62 o 
  -1   4   5       91.99       94.07      2.40 o 
   0   4   5        5.32        5.78      0.49 o 
   1   4   5        0.28        1.11      0.90 o 
   2   4   5        5.38        4.97      0.69 o 
   3   4   5      102.20       95.07      2.48 o 
   4   4   5       17.65       16.59      1.35 o 
   5   4   5       17.55       16.87      2.91 o 
  -5   5   5        0.05       -0.47      0.91 o 
  -4   5   5        0.60        0.41      0.70 o 
  -3   5   5        1.80        1.70      0.77 o 
  -2   5   5        2.29        2.45      0.79 o 
  -1   5   5        3.77        1.96      1.47 o 
   0   5   5       12.18       10.69      0.79 o 
   1   5   5        7.81        8.42      0.92 o 
   2   5   5        8.43        8.45      0.98 o 
   3   5   5        0.71        0.46      0.74 o 
   4   5   5       18.16       20.34      1.42 o 
  -2   6   5        4.08        3.62      1.01 o 
  -1   6   5        0.04        0.56      0.74 o 
   0   6   5        4.52        5.07      1.03 o 
   1   6   5        7.04        8.11      2.04 o 
  -8   0   6        2.22        0.76      1.07 o 
  -7   0   6        0.02        2.24      0.99 o 
  -6   0   6       14.86       15.72      1.86 o 
  -5   0   6        1.74        1.35      0.83 o 
  -4   0   6       54.65       52.33      2.04 o 
  -3   0   6        0.00       -0.63      0.63 o 
  -2   0   6      127.99      132.03      2.55 o 
  -1   0   6       87.29       85.40      2.11 o 
   0   0   6      106.96       95.21      1.78 o 
   1   0   6        1.46        2.11      0.51 o 
   2   0   6       71.07       72.05      2.18 o 
   3   0   6       51.53       49.15      2.04 o 
   4   0   6       25.90       23.03      1.65 o 
   5   0   6       39.61       31.76      2.04 o 
   6   0   6        5.35        4.95      1.34 o 
   7   0   6        2.28        3.85      1.07 o 
  -8   1   6        3.56        3.97      0.88 o 
  -7   1   6        5.70        6.64      0.89 o 
  -6   1   6        1.61        2.34      0.62 o 
  -5   1   6       16.32       16.03      1.09 o 
  -4   1   6        5.73        5.17      0.64 o 
  -3   1   6       55.06       52.46      1.38 o 
  -2   1   6       70.77       70.44      1.44 o 
  -1   1   6      583.18      619.27      9.81 o 
   0   1   6        8.73        9.15      0.40 o 
   1   1   6       44.55       46.17      1.19 o 
   2   1   6       98.02      102.00      1.86 o 
   3   1   6       22.61       21.03      0.97 o 
   4   1   6       95.79       89.67      2.09 o 
   5   1   6       43.23       38.70      1.54 o 
   6   1   6        5.09        6.22      0.79 o 
   7   1   6        0.65        2.27      0.67 o 
  -7   2   6        5.56        4.28      0.94 o 
  -6   2   6        5.62        5.40      0.86 o 
  -5   2   6       16.30       16.14      1.35 o 
  -4   2   6       75.06       75.74      1.87 o 
  -3   2   6       15.42       15.89      0.87 o 
  -2   2   6      118.13      120.37      2.49 o 
  -1   2   6       47.56       53.63      1.37 o 
   0   2   6       13.67       15.56      0.82 o 
   1   2   6        4.47        4.90      0.52 o 
   2   2   6       11.20       12.11      0.78 o 
   3   2   6      132.42      126.89      3.90 o 
   4   2   6       77.69       73.41      3.38 o 
   5   2   6       24.13       28.73      1.39 o 
   6   2   6        1.16        1.98      0.81 o 
  -7   3   6        3.57        4.29      0.91 o 
  -6   3   6        0.75        2.97      0.74 o 
  -5   3   6       30.71       29.89      2.52 o 
  -4   3   6       10.24        9.61      0.86 o 
  -3   3   6       58.04       54.64      1.73 o 
  -2   3   6      102.30      101.84      4.16 o 
  -1   3   6       12.56       12.39      0.80 o 
   0   3   6        7.81        6.51      0.74 o 
   1   3   6        7.13        6.41      0.89 o 
   2   3   6       73.89       70.70      2.03 o 
   3   3   6       19.97       19.81      1.21 o 
   4   3   6       53.63       54.37      1.89 o 
   5   3   6        1.27        1.92      0.88 o 
   6   3   6        0.32        0.12      0.77 o 
  -6   4   6        2.63        2.28      0.91 o 
  -5   4   6        0.79        0.35      0.67 o 
  -4   4   6        9.96        9.32      1.06 o 
  -3   4   6       21.93       20.23      1.44 o 
  -2   4   6       48.87       47.35      1.77 o 
  -1   4   6        0.99        1.41      0.89 o 
   0   4   6        9.14        9.23      0.59 o 
   1   4   6       21.79       19.69      1.30 o 
   2   4   6       16.63       20.05      1.22 o 
   3   4   6        2.41        2.52      0.81 o 
   4   4   6        3.55        3.84      1.35 o 
   5   4   6        5.10        7.94      0.95 o 
  -4   5   6        3.78        3.53      0.91 o 
  -3   5   6        0.01       -0.30      0.72 o 
  -2   5   6       12.60       13.15      1.22 o 
  -1   5   6        3.59        3.89      0.75 o 
   0   5   6       19.67       18.47      0.95 o 
   1   5   6        8.22        6.18      0.97 o 
   2   5   6        3.92        3.29      0.80 o 
   3   5   6       10.30        9.43      1.08 o 
   4   5   6        5.47        4.61      1.50 o 
  -1   6   6        2.27        2.04      0.92 o 
   0   6   6        0.41       -0.44      0.88 o 
  -8   0   7        1.14        0.26      1.31 o 
  -7   0   7        2.68        2.43      1.29 o 
  -6   0   7        9.12        8.93      1.36 o 
  -5   0   7      159.62      151.69      3.90 o 
  -4   0   7        8.57        7.47      0.99 o 
  -3   0   7       20.89       19.33      1.28 o 
  -2   0   7       42.37       53.81      1.85 o 
  -1   0   7       36.45       39.59      1.54 o 
   0   0   7       10.44       10.55      2.16 o 
   1   0   7        1.70        1.84      0.47 o 
   2   0   7       24.49       21.93      1.31 o 
   3   0   7       40.35       33.70      1.73 o 
   4   0   7        9.39        8.50      1.14 o 
   5   0   7       63.99       56.24      2.64 o 
   6   0   7       22.01       20.72      1.99 o 
   7   0   7        1.06        2.23      1.20 o 
  -8   1   7        1.67        1.26      0.81 o 
  -7   1   7        3.77        4.79      1.30 o 
  -6   1   7       13.53       11.54      2.22 o 
  -5   1   7       53.80       53.32      1.73 o 
  -4   1   7       57.76       59.14      1.63 o 
  -3   1   7       15.14       14.60      0.88 o 
  -2   1   7        5.17        5.26      0.53 o 
  -1   1   7      112.56      114.63      2.91 o 
   0   1   7      175.92      168.96      3.53 o 
   1   1   7       99.93       96.54      1.81 o 
   2   1   7      122.83      115.33      2.77 o 
   3   1   7       66.32       65.30      1.70 o 
   4   1   7       92.15       95.70      6.16 o 
   5   1   7       24.44       21.70      1.26 o 
   6   1   7        3.37        4.03      1.03 o 
  -7   2   7        1.61        2.46      0.80 o 
  -6   2   7        3.12        3.97      0.85 o 
  -5   2   7       42.60       43.23      1.64 o 
  -4   2   7      161.24      148.03      3.94 o 
  -3   2   7       32.14       32.76      1.22 o 
  -2   2   7        7.41        7.56      0.70 o 
  -1   2   7       65.46       73.70      2.36 o 
   0   2   7       97.53      102.94      1.42 o 
   1   2   7      141.28      144.86      6.48 o 
   2   2   7       26.81       26.74      1.14 o 
   3   2   7        9.63       10.29      0.83 o 
   4   2   7       89.27       89.14      2.31 o 
   5   2   7        7.83        7.43      0.90 o 
   6   2   7        2.85        2.61      0.84 o 
  -7   3   7        7.20        7.67      1.11 o 
  -6   3   7        5.53        5.88      1.55 o 
  -5   3   7       19.05       16.78      1.25 o 
  -4   3   7      159.18      148.75      2.93 o 
  -3   3   7        8.96        7.75      0.84 o 
  -2   3   7       24.47       27.74      1.14 o 
  -1   3   7       31.35       30.93      1.22 o 
   0   3   7       33.54       35.07      1.22 o 
   1   3   7       17.27       16.06      0.95 o 
   2   3   7       43.88       41.23      1.56 o 
   3   3   7       18.94       17.68      1.19 o 
   4   3   7       39.11       38.51      1.62 o 
   5   3   7       18.98       17.96      1.34 o 
   6   3   7        2.25        4.35      1.23 o 
  -6   4   7        0.67        0.14      0.83 o 
  -5   4   7        8.65        7.23      1.00 o 
  -4   4   7        1.30        1.02      0.80 o 
  -3   4   7       35.99       36.93      1.64 o 
  -2   4   7       55.00       55.22      2.16 o 
  -1   4   7        8.40        8.34      0.85 o 
   0   4   7       28.10       27.05      0.96 o 
   1   4   7      100.96       93.41      2.42 o 
   2   4   7       71.77       72.89      2.20 o 
   3   4   7        7.27        7.41      0.94 o 
   4   4   7        5.60        3.32      0.95 o 
   5   4   7        0.63        1.24      0.72 o 
  -4   5   7        3.15        4.02      1.52 o 
  -3   5   7       17.33       18.29      1.35 o 
  -2   5   7       16.76       15.96      1.32 o 
  -1   5   7        2.43        1.66      0.77 o 
   0   5   7        5.53        5.55      0.96 o 
   1   5   7        7.28        8.16      1.81 o 
   2   5   7       21.32       24.82      1.48 o 
   3   5   7        6.56        5.32      0.97 o 
  -7   0   8        2.24        0.69      1.16 o 
  -6   0   8        0.47        2.18      0.96 o 
  -5   0   8        0.70        2.05      0.91 o 
  -4   0   8        8.50        7.02      1.07 o 
  -3   0   8      143.18      142.66      3.39 o 
  -2   0   8        2.17        3.48      0.76 o 
  -1   0   8       50.55       52.69      2.00 o 
   0   0   8       60.10       57.71      3.17 o 
   1   0   8      112.45      114.19      2.91 o 
   2   0   8      136.89      135.88      3.28 o 
   3   0   8       18.19       15.52      1.37 o 
   4   0   8        1.31        2.04      0.86 o 
   5   0   8        3.89        4.11      1.14 o 
   6   0   8        0.96        0.84      0.94 o 
  -7   1   8        1.30        0.84      0.78 o 
  -6   1   8        0.34       -0.06      0.69 o 
  -5   1   8       10.48       10.18      0.92 o 
  -4   1   8        8.97       18.03      7.22 o 
  -3   1   8       11.30       12.16      1.39 o 
  -2   1   8       28.94       35.25      1.95 o 
  -1   1   8       29.42       31.83      1.13 o 
   0   1   8       77.09       77.39      1.20 o 
   1   1   8       76.96       79.63      1.76 o 
   2   1   8       71.66       68.73      1.73 o 
   3   1   8       31.50       30.84      2.74 o 
   4   1   8       19.83       16.60      1.10 o 
   5   1   8        0.02       -0.47      0.67 o 
   6   1   8        5.41        6.91      1.21 o 
  -7   2   8        6.48        7.14      1.12 o 
  -6   2   8       10.30        8.63      1.04 o 
  -5   2   8        7.04        6.91      0.91 o 
  -4   2   8      106.07       98.58      5.74 o 
  -3   2   8        6.35        6.32      0.75 o 
  -2   2   8       38.87       40.82      1.37 o 
  -1   2   8        4.87        5.28      0.57 o 
   0   2   8        1.47        2.57      0.52 o 
   1   2   8       27.49       25.99      1.16 o 
   2   2   8        7.88        8.58      1.59 o 
   3   2   8       39.70       43.37      1.59 o 
   4   2   8        5.68        4.56      0.89 o 
   5   2   8        1.56        1.97      1.07 o 
   6   2   8        0.60        1.28      0.80 o 
  -6   3   8        2.89        3.53      0.84 o 
  -5   3   8        4.01        4.47      0.81 o 
  -4   3   8       20.87       20.52      1.81 o 
  -3   3   8        8.04        7.72      1.22 o 
  -2   3   8       20.01       22.40      3.22 o 
  -1   3   8       23.77       22.65      1.29 o 
   0   3   8       19.90       20.34      0.76 o 
   1   3   8       31.22       27.58      1.83 o 
   2   3   8       55.33       53.60      1.83 o 
   3   3   8       23.46       20.68      1.30 o 
   4   3   8        0.16       -0.44      0.64 o 
   5   3   8        3.70        5.36      0.93 o 
  -5   4   8        3.78        4.78      0.98 o 
  -4   4   8        6.40        5.34      1.08 o 
  -3   4   8       11.71       10.45      1.13 o 
  -2   4   8       33.13       34.54      1.57 o 
  -1   4   8        5.59        5.62      0.95 o 
   0   4   8       39.19       41.67      1.19 o 
   1   4   8        3.15        2.04      1.20 o 
   2   4   8       41.26       42.07      1.97 o 
   3   4   8        4.82        4.77      0.93 o 
   4   4   8        1.44        0.36      0.94 o 
  -4   5   8        0.14        0.14      0.82 o 
  -3   5   8        0.06       -1.18      1.18 o 
  -2   5   8        2.75        3.26      0.87 o 
  -1   5   8        2.35        2.03      0.80 o 
   0   5   8        9.83       10.28      1.06 o 
   1   5   8        4.30        2.60      1.68 o 
   2   5   8        0.35        0.58      0.76 o 
  -7   0   9       19.08       19.77      2.16 o 
  -6   0   9        0.22       -0.11      1.05 o 
  -5   0   9        7.25        6.95      1.30 o 
  -4   0   9        8.49        9.10      1.21 o 
  -3   0   9      169.10      168.67      3.90 o 
  -2   0   9        3.15        3.73      0.77 o 
  -1   0   9       44.12       41.47      1.80 o 
   0   0   9       29.66       30.87      2.33 o 
   1   0   9       58.75       53.00      2.13 o 
   2   0   9      259.49      237.06      4.68 o 
   3   0   9       87.33       81.92      2.97 o 
   4   0   9        9.40        8.10      1.23 o 
   5   0   9       10.63       12.40      1.58 o 
   6   0   9        0.34        1.40      0.92 o 
  -7   1   9        7.92        6.40      1.23 o 
  -6   1   9        3.70        4.26      1.23 o 
  -5   1   9        9.12       10.07      0.95 o 
  -4   1   9       30.08       32.33      1.39 o 
  -3   1   9       14.28       13.38      0.92 o 
  -2   1   9      112.58      111.04      2.20 o 
  -1   1   9        0.65        0.97      0.43 o 
   0   1   9        1.98        2.00      0.42 o 
   1   1   9        8.65        8.09      0.73 o 
   2   1   9      129.87      120.58      2.41 o 
   3   1   9       55.76       54.33      2.13 o 
   4   1   9       58.21       52.54      1.90 o 
   5   1   9        3.97        3.77      0.97 o 
   6   1   9        0.05       -0.56      0.78 o 
  -7   2   9        1.46        1.14      0.91 o 
  -6   2   9        6.99        6.96      1.31 o 
  -5   2   9       25.00       22.36      1.32 o 
  -4   2   9        6.61        6.64      2.03 o 
  -3   2   9       23.84       20.66      1.21 o 
  -2   2   9       23.86       26.64      1.19 o 
  -1   2   9       11.02       10.02      0.81 o 
   0   2   9       26.34       26.65      0.83 o 
   1   2   9        5.93        6.38      0.70 o 
   2   2   9       80.01       76.65      2.07 o 
   3   2   9      147.37      146.40      2.94 o 
   4   2   9        3.10        1.26      0.85 o 
   5   2   9        4.18        5.11      0.95 o 
  -6   3   9       35.41       36.54      1.81 o 
  -5   3   9        9.70        5.38      1.11 o 
  -4   3   9       41.03       39.73      2.45 o 
  -3   3   9       32.07       33.75      1.52 o 
  -2   3   9        4.87        4.84      0.75 o 
  -1   3   9       51.89       53.04      1.76 o 
   0   3   9        7.77        7.58      0.57 o 
   1   3   9       34.13       32.85      1.45 o 
   2   3   9        5.30        4.92      0.81 o 
   3   3   9        7.07        8.05      1.33 o 
   4   3   9        0.76        1.07      0.64 o 
   5   3   9        2.08        2.44      0.95 o 
  -5   4   9        5.02        4.09      0.96 o 
  -4   4   9        8.89        8.29      1.11 o 
  -3   4   9        9.48        9.27      1.07 o 
  -2   4   9       10.10       10.41      1.04 o 
  -1   4   9        0.53        1.03      0.78 o 
   0   4   9        8.95        8.56      0.79 o 
   1   4   9        2.86        3.29      0.76 o 
   2   4   9        0.14       -0.61      0.76 o 
   3   4   9        0.98        0.46      0.81 o 
  -3   5   9        1.99        3.12      0.83 o 
  -2   5   9        3.69        3.89      0.90 o 
  -1   5   9        1.17        2.34      0.74 o 
   0   5   9       21.34       23.67      1.17 o 
   1   5   9        7.71        7.76      1.09 o 
  -7   0  10        0.80        1.14      1.30 o 
  -6   0  10       10.72        8.13      1.53 o 
  -5   0  10        3.02        1.28      1.14 o 
  -4   0  10       35.75       33.21      2.07 o 
  -3   0  10        7.11        8.16      1.20 o 
  -2   0  10        0.58        0.83      0.66 o 
  -1   0  10       25.54       22.64      1.60 o 
   0   0  10        6.82        7.22      1.11 o 
   1   0  10       77.13       82.26      2.80 o 
   2   0  10        2.38        1.43      1.10 o 
   3   0  10        1.08        1.78      0.79 o 
   4   0  10        0.64        1.47      0.90 o 
   5   0  10        0.32        0.60      1.01 o 
  -7   1  10        6.57        6.24      1.61 o 
  -6   1  10        1.27        1.25      0.73 o 
  -5   1  10        8.93        9.91      1.03 o 
  -4   1  10       19.05       16.83      1.23 o 
  -3   1  10        1.54        1.92      0.75 o 
  -2   1  10       17.90       21.85      1.13 o 
  -1   1  10       35.48       36.89      1.34 o 
   0   1  10       15.66       14.61      0.79 o 
   1   1  10       93.54       90.17      2.16 o 
   2   1  10       39.58       37.79      1.49 o 
   3   1  10        3.52        3.30      0.80 o 
   4   1  10        0.31        0.45      0.65 o 
   5   1  10        1.61        1.47      0.85 o 
  -6   2  10       12.68       11.41      1.25 o 
  -5   2  10       10.13       10.35      0.98 o 
  -4   2  10       11.20       12.08      1.00 o 
  -3   2  10       22.78       22.13      1.27 o 
  -2   2  10        0.50        1.31      0.44 o 
  -1   2  10       56.29       55.63      1.71 o 
   0   2  10       14.03       14.27      1.07 o 
   1   2  10       14.97       15.19      0.99 o 
   2   2  10        7.49        8.59      2.33 o 
   3   2  10        5.09        5.81      0.87 o 
   4   2  10        2.40        1.95      0.69 o 
   5   2  10        1.49        1.67      0.84 o 
  -6   3  10        9.10        8.34      1.27 o 
  -5   3  10       35.31       28.22      1.77 o 
  -4   3  10        5.27        4.83      0.96 o 
  -3   3  10        8.49        6.59      1.01 o 
  -2   3  10       14.03       13.02      1.10 o 
  -1   3  10        9.05       10.21      0.96 o 
   0   3  10       13.14       12.76      0.82 o 
   1   3  10        3.02        3.15      1.08 o 
   2   3  10        2.45        2.30      0.86 o 
   3   3  10        0.17        0.25      0.67 o 
   4   3  10        2.54        3.09      1.38 o 
  -4   4  10        0.35        0.07      0.76 o 
  -3   4  10        1.41        0.66      1.82 o 
  -2   4  10        3.64        4.91      1.07 o 
  -1   4  10        5.18        6.33      0.82 o 
   0   4  10       60.44       60.34      1.54 o 
   1   4  10       10.12       12.21      1.23 o 
   2   4  10        3.83        4.52      0.98 o 
   3   4  10        0.16        0.46      0.61 o 
  -1   5  10        3.78        3.87      0.93 o 
   0   5  10        8.63        8.89      0.94 o 
  -6   0  11        8.46       10.08      1.52 o 
  -5   0  11        0.03        0.75      0.90 o 
  -4   0  11       81.75       74.98      3.25 o 
  -3   0  11        2.71        2.83      1.04 o 
  -2   0  11        0.00       -0.33      0.72 o 
  -1   0  11        5.68        5.82      1.05 o 
   0   0  11       73.64       72.07      2.09 o 
   1   0  11       57.08       59.96      2.62 o 
   2   0  11       10.53        8.78      1.30 o 
   3   0  11        0.01       -0.96      0.96 o 
   4   0  11        3.73        4.58      1.21 o 
   5   0  11        8.55       11.23      1.78 o 
  -6   1  11        2.43        1.87      0.88 o 
  -5   1  11       15.47       14.19      1.27 o 
  -4   1  11       18.40       19.35      2.51 o 
  -3   1  11        4.14        5.02      0.71 o 
  -2   1  11        0.00        0.24      1.33 o 
  -1   1  11       16.38       19.02      1.11 o 
   0   1  11        4.72        5.00      0.62 o 
   1   1  11      187.79      186.50      3.29 o 
   2   1  11       17.74       17.94      1.24 o 
   3   1  11        3.21        3.38      0.71 o 
   4   1  11        1.31        0.76      0.82 o 
   5   1  11        0.89        1.32      0.72 o 
  -6   2  11        0.35       -0.06      0.88 o 
  -5   2  11       24.78       21.89      1.50 o 
  -4   2  11        5.10        5.66      0.82 o 
  -3   2  11        7.13        7.41      0.85 o 
  -2   2  11        7.26        7.03      0.77 o 
  -1   2  11        1.05        0.02      0.91 o 
   0   2  11       11.18       10.45      0.68 o 
   1   2  11       23.02       24.71      1.30 o 
   2   2  11       29.14       30.17      1.47 o 
   3   2  11       12.29       11.15      1.09 o 
   4   2  11        0.01       -0.14      0.74 o 
  -5   3  11       11.21       11.76      1.25 o 
  -4   3  11        0.18        0.99      0.71 o 
  -3   3  11        2.67        1.79      0.74 o 
  -2   3  11        4.18        3.09      1.36 o 
  -1   3  11        2.89        2.30      0.84 o 
   0   3  11       18.13       18.93      0.91 o 
   1   3  11        1.10        1.51      1.13 o 
   2   3  11       31.99       30.87      2.04 o 
   3   3  11        0.58        0.64      0.73 o 
  -4   4  11        0.41        1.18      0.78 o 
  -3   4  11        1.89        2.51      0.84 o 
  -2   4  11        1.26        3.64      0.76 o 
  -1   4  11       12.02       13.80      2.65 o 
   0   4  11        0.73        0.03      0.67 o 
   1   4  11        2.87        2.57      0.97 o 
   2   4  11        0.43        1.22      0.68 o 
  -6   0  12        2.37        2.67      1.18 o 
  -5   0  12        4.33        5.48      1.18 o 
  -4   0  12        4.98        3.35      1.59 o 
  -3   0  12        0.42        1.36      0.84 o 
  -2   0  12        0.12        0.00      0.79 o 
  -1   0  12       87.93       85.84      3.23 o 
   0   0  12       42.51       46.64      1.99 o 
   1   0  12       75.86       78.65      3.12 o 
   2   0  12        8.44        8.80      1.48 o 
   3   0  12        0.61        0.90      0.94 o 
   4   0  12        9.70       16.10      2.11 o 
  -6   1  12        2.36        0.70      0.89 o 
  -5   1  12        9.18        8.44      1.12 o 
  -4   1  12        8.37        8.69      0.95 o 
  -3   1  12        0.23        1.31      0.59 o 
  -2   1  12        1.41        0.26      1.34 o 
  -1   1  12        3.04        3.75      1.36 o 
   0   1  12        2.21        2.31      0.58 o 
   1   1  12       14.53       14.81      1.18 o 
   2   1  12        1.17        0.55      1.59 o 
   3   1  12        6.33        6.37      1.03 o 
   4   1  12        0.28        2.13      1.72 o 
  -5   2  12        9.96        9.22      2.40 o 
  -4   2  12        0.75        0.86      1.31 o 
  -3   2  12        7.01        7.12      1.01 o 
  -2   2  12        1.12        1.17      0.65 o 
  -1   2  12       15.37       17.96      1.16 o 
   0   2  12        6.19        5.96      0.90 o 
   1   2  12       15.71       15.30      1.46 o 
   2   2  12       12.96       11.39      1.18 o 
   3   2  12        1.03        0.64      1.10 o 
  -4   3  12        3.99        5.36      0.91 o 
  -3   3  12        1.19        0.93      1.24 o 
  -2   3  12       44.73       41.35      2.43 o 
  -1   3  12        3.69        3.14      1.17 o 
   0   3  12        3.43        4.09      0.63 o 
   1   3  12        3.85        4.62      1.65 o 
   2   3  12        0.32        0.49      0.68 o 
  -2   4  12        0.40        0.53      0.78 o 
  -1   4  12        5.24        6.26      1.08 o 
   0   4  12        2.95        2.32      0.64 o 
  -5   0  13        4.24        3.09      1.42 o 
  -4   0  13        2.28        3.53      1.18 o 
  -3   0  13        2.36        3.44      1.03 o 
  -2   0  13        7.65        6.50      1.37 o 
  -1   0  13       15.34       21.38      1.88 o 
   0   0  13       50.68       52.16      2.30 o 
   1   0  13        0.05        1.61      0.97 o 
   2   0  13        4.07        3.77      1.41 o 
   3   0  13        5.84        6.68      1.52 o 
  -5   1  13        8.25        6.64      1.18 o 
  -4   1  13        0.43        0.35      0.74 o 
  -3   1  13        2.85        3.64      0.80 o 
  -2   1  13        0.52        1.68      1.01 o 
  -1   1  13       43.42       44.14      1.84 o 
   0   1  13       11.64       10.01      0.91 o 
   1   1  13        4.98        5.41      0.94 o 
   2   1  13        2.30        3.62      0.79 o 
   3   1  13        3.68        5.35      2.21 o 
  -4   2  13        3.35        4.55      1.42 o 
  -3   2  13        1.48        1.89      0.82 o 
  -2   2  13        8.64        8.71      1.62 o 
  -1   2  13        7.58        8.02      1.21 o 
   0   2  13        3.58        2.77      0.58 o 
   1   2  13       18.49       20.54      1.39 o 
   2   2  13        4.47        4.23      0.90 o 
  -3   3  13        3.44        2.61      0.93 o 
  -2   3  13        1.25        1.24      1.67 o 
  -1   3  13        1.69        1.05      0.84 o 
   0   3  13       14.18       17.07      1.11 o 
   1   3  13        1.47        1.09      0.93 o 
  -4   0  14        0.19        0.62      1.09 o 
  -3   0  14        0.70        2.59      0.98 o 
  -2   0  14        1.04       -0.12      1.15 o 
  -1   0  14       54.28       54.10      3.07 o 
   0   0  14        6.59        8.11      1.83 o 
   1   0  14       10.42       11.86      1.59 o 
   2   0  14        0.01        0.00      1.02 o 
  -4   1  14        1.18       -0.64      0.92 o 
  -3   1  14        9.29       10.59      1.12 o 
  -2   1  14       20.40       22.20      1.69 o 
  -1   1  14        1.50        2.16      0.80 o 
   0   1  14       37.29       38.41      1.73 o 
   1   1  14        5.51        7.78      1.04 o 
   2   1  14        2.78        1.71      0.89 o 
  -3   2  14        5.24        7.10      0.92 o 
  -2   2  14        1.81        3.16      0.97 o 
  -1   2  14        2.81        4.57      0.97 o 
   0   2  14        2.80        2.69      0.66 o 
   1   2  14        4.50        3.89      1.08 o 
  -3   0  15        3.10        5.15      1.13 o 
  -2   0  15       42.83       37.68      2.83 o 
  -1   0  15        0.00        2.74      1.13 o 
   0   0  15        1.30       -1.27      1.44 o 
   1   0  15        0.73        1.82      1.03 o 
  -3   1  15        1.48        1.42      1.11 o 
  -2   1  15        3.09        3.77      0.97 o 
  -1   1  15        2.51        2.51      1.01 o 
   0   1  15        4.56        6.03      0.84 o 
                                                 
